# Supplementary material for: Newly appointed medical faculty members’ self-evaluation of their educational roles at the Catholic University of Korea College of Medicine in 2020 and 2021: a cross-sectional survey-based study
Source: J Educ Eval Health Prof. 2021 Nov 5;18:28. doi: 10.3352/jeehp.2021.18.28 (PMC8616723; doi:10.3352/jeehp.2021.18.28)
Supplement: Supplementary file 1 [file jeehp-18-28-dataset1.xlsx]

## Sheet: raw data
categories	Information provider						Role model						Facilitator						Examiner						Planner						Resource developer
No.	1			2			3			4			5			6			7			8			9			10			11			12
variables	Lecture in classroom setting			Teacher in clinical or practical class setting			On-the-job role model, (eg in clinics, ward rounds, etc)			Role model in the teaching setting			Mentor, personal adviser or tutor to a student or group of students			Learning facilitator, eg supporting students’ learning in problem based learning small groups in the laboratory in the integrated practical class sessions or in the clinical setting			Planning or participation in formal examinations of students			Curriculum evaluator – evaluation of the teaching programme and the teachers			Curriculum planner, participating in overall planning of the curriculum, through for example, curriculum planning committees such as the Undergraduate Medical Education Committee			Course organiser, responsibility for planning and implementing a specific course within the curriculum. This may, for example, relate to one system or one theme, or to a special study module.			Production of study guides to support the students’ learning in the course			Developing learning resource materials in the form of computer programmes, videotape or print which can be used as adjuncts to the lectures and other sessions.
No.	1	2	3	4	5	6	7	8	9	10	11	12	13	14	15	16	17	18	19	20	21	22	23	24	25	26	27	28	29	30	31	32	33	34	35	36
sclaes	Importance to medical school teaching programme	Current personal commitment	Preferred personal future commitment	Importance to medical school teaching programme	Current personal commitment	Preferred personal future commitment	Importance to medical school teaching programme	Current personal commitment	Preferred personal future commitment	Importance to medical school teaching programme	Current personal commitment	Preferred personal future commitment	Importance to medical school teaching programme	Current personal commitment	Preferred personal future commitment	Importance to medical school teaching programme	Current personal commitment	Preferred personal future commitment	Importance to medical school teaching programme	Current personal commitment	Preferred personal future commitment	Importance to medical school teaching programme	Current personal commitment	Preferred personal future commitment	Importance to medical school teaching programme	Current personal commitment	Preferred personal future commitment	Importance to medical school teaching programme	Current personal commitment	Preferred personal future commitment	Importance to medical school teaching programme	Current personal commitment	Preferred personal future commitment	Importance to medical school teaching programme	Current personal commitment	Preferred personal future commitment
1	5	3	5	5	4	5	5	4	4	4	4	4	3	4	4	4	3	4	5	3	5	3	3	3	3	2	3	3	2	3	4	2	4	4	2	4
2	4	3	2	5	5	5	4	4	5	4	4	5	4	5	5	3	4	5	3	2	2	2	2	2	2	3	4	2	3	4	4	4	4	4	4	4
3	4	3	3	4	3	3	4	2	2	3	2	2	3	2	4	4	2	3	2	2	2	3	2	2	4	2	4	4	2	4	4	4	4	4	4	4
4	5	3	3	5	4	5	5	4	4	4	4	4	4	3	5	4	4	5	5	2	2	5	2	2	4	5	3	4	4	4	4	2	3	5	2	2
5	4	4	4	4	4	4	4	4	4	4	2	4	4	4	5	4	4	5	4	4	4	4	2	4	4	2	4	4	2	4	4	2	4	4	2	4
6	3	3	3	3	3	3	5	5	5	5	4	5	5	4	5	5	4	5	3	1	3	4	1	4	4	1	4	4	1	4	3	1	3	3	3	3
7	5	4	3	5	4	4	5	5	4	5	4	4	4	4	4	4	4	4	4	3	3	3	3	3	3	3	3	3	3	3	3	4	3	4	4	3
8	4	2	4	5	3	5	5	4	5	5	3	4	4	3	4	5	3	5	4	2	5	5	1	4	5	1	3	5	1	3	4	1	3	5	1	3
9	4	2	3	5	3	4	5	3	4	4	3	4	4	2	3	3	3	4	4	2	3	4	2	3	4	1	2	5	2	4	3	1	2	4	1	2
10	3	3	3	4	4	4	5	4	4	3	3	4	4	3	4	4	3	4	3	4	4	4	2	4	5	3	4	5	3	4	3	2	3	3	2	3
11	4	2	4	5	4	4	5	4	5	5	2	5	5	5	5	5	1	4	3	2	4	5	2	5	5	2	5	5	2	3	5	2	4	5	2	2
12	3	4	4	4	4	4	5	3	5	4	3	4	5	3	5	5	2	5	3	3	3	3	2	3	4	2	3	4	2	3	3	2	2	3	2	2
13	4	2	2	5	4	4	5	4	4	3	3	2	3	2	2	5	2	2	4	3	3	4	3	3	5	2	2	5	2	2	5	2	2	4	2	2
14	5	5	5	5	5	5	4	4	4	4	4	4	4	2	4	4	2	4	4	1	3	2	1	3	4	1	3	4	1	3	3	1	4	3	1	4
15	4	4	4	5	5	5	4	4	4	3	3	2	3	2	2	4	4	5	3	3	3	4	3	5	4	4	4	4	4	4	4	3	3	3	2	3
16	4	4	4	5	5	4	5	3	4	4	3	4	5	5	5	4	5	4	5	3	3	4	3	3	4	3	3	4	3	3	4	3	3	4	3	3
17	4	4	4	4	4	4	4	3	4	4	3	4	4	3	4	3	3	4	3	4	4	4	3	4	5	4	5	5	4	5	4	4	4	4	4	4
18	3	3	4	4	3	4	5	4	5	5	3	5	4	4	4	4	4	4	4	4	4	3	4	4	4	4	4	4	4	4	4	4	4	4	4	4
19	4	3	3	5	4	5	5	4	5	4	3	4	5	3	5	5	2	4	4	2	3	4	2	4	4	2	4	4	2	4	5	2	5	4	2	5
20	3	3	3	4	3	4	4	4	4	3	3	3	4	3	4	3	3	3	4	3	4	3	2	3	4	2	2	5	2	3	4	2	3	4	2	2
21	5	5	5	5	5	5	4	2	5	5	2	5	5	2	5	5	5	5	5	5	5	5	5	5	5	2	5	4	4	5	5	5	5	5	5	5
22	4	3	3	4	4	4	4	4	4	3	4	4	3	3	3	4	3	3	3	3	3	2	2	2	2	2	2	2	2	2	3	4	4	3	4	4
23	4	3	4	5	4	5	5	4	4	5	3	4	5	3	4	5	3	4	4	3	4	4	2	3	4	2	3	4	2	3	4	3	3	4	4	5
24	3	3	4	4	3	4	5	3	5	5	3	5	5	2	3	3	2	3	4	2	3	4	1	3	4	1	3	4	1	3	3	2	3	3	2	3
25	3	3	4	4	4	5	4	3	5	3	2	3	4	3	4	4	2	4	3	3	3	3	3	3	4	2	4	4	2	4	4	2	4	4	2	4
26	3	3	2	4	3	3	4	3	3	4	3	2	4	4	2	4	3	3	3	3	2	4	3	3	3	3	3	3	3	3	2	4	3	3	3	4
27	4	3	4	4	4	5	5	3	5	4	3	4	4	3	4	4	2	3	4	3	4	5	1	3	4	1	3	4	1	3	5	3	5	5	2	5
28	5	3	4	5	3	4	4	4	5	4	4	4	4	3	3	5	3	3	4	3	3	4	3	3	4	4	4	3	4	4	5	4	4	5	4	4
29	4	1	1	5	3	3	5	2	3	3	1	1	4	2	3	3	1	1	3	1	1	3	3	3	4	1	1	4	1	1	5	1	1	5	1	1
30	5	4	5	5	4	5	5	3	5	5	3	5	3	4	4	3	4	4	3	2	3	3	2	3	5	2	5	5	2	5	5	3	5	5	3	5
31	5	3	5	5	3	5	3	3	3	3	3	3	3	3	3	3	3	3	5	3	5	5	3	5	5	3	5	5	3	5	3	2	3	3	2	3
32	3	3	3	4	3	4	5	5	5	4	2	4	4	5	5	4	4	4	5	4	4	3	3	3	4	5	5	5	5	5	4	3	3	5	5	5
33	4	3	3	5	4	5	5	4	5	4	4	4	4	4	4	5	4	5	4	4	4	3	3	4	4	4	3	4	4	4	3	4	4	4	4	5
34	2	3	4	3	3	3	5	4	4	4	4	4	3	3	4	2	2	3	4	4	4	1	1	4	1	1	2	1	1	2	1	1	3	1	1	3
35	5	5	5	5	5	5	5	5	5	5	5	5	4	4	4	4	4	4	3	3	3	3	3	3	3	3	3	3	3	3	4	4	4	4	4	4
36	3	3	4	4	4	4	4	3	4	4	3	4	4	3	4	3	2	3	4	4	4	4	4	4	4	3	4	4	3	4	4	3	4	4	3	4
37	5	4	5	5	4	5	5	4	5	3	3	3	4	3	5	4	2	4	4	4	4	4	2	4	4	3	4	5	3	5	4	4	4	5	4	5
38	3	2	3	3	2	3	5	5	5	5	5	5	5	3	3	5	3	3	4	3	3	4	3	3	5	4	4	5	4	4	5	4	4	5	4	4
39	4	3	4	4	3	4	3	4	5	3	4	5	5	3	4	5	3	4	5	4	4	5	3	4	5	4	4	5	4	4	3	3	3	3	3	3
40	3	2	2	4	4	4	4	4	4	2	2	3	2	3	3	3	2	4	4	3	4	4	3	4	4	2	4	4	2	3	5	3	4	5	2	3
41	5	4	5	5	4	5	5	4	5	5	4	5	5	3	5	5	3	5	5	4	5	5	3	5	5	3	5	5	2	5	5	4	5	5	4	5
42	5	3	5	5	3	5	3	3	3	3	3	3	3	3	3	5	3	5	3	3	3	3	3	3	2	1	1	2	1	1	5	2	4	5	2	4
43	2	3	2	4	5	5	3	4	5	3	4	5	4	4	5	4	4	5	4	4	4	4	4	4	3	4	4	4	4	4	4	4	4	4	4	4
44	3	2	4	5	4	5	5	3	5	3	2	4	4	3	3	5	3	3	4	2	3	3	2	3	4	2	3	4	2	3	3	2	3	4	3	5
45	4	4	3	4	4	3	4	4	5	4	4	5	4	4	5	4	4	5	3	4	3	4	4	3	5	4	4	5	4	4	3	4	3	3	4	3
46	2	2	1	4	5	5	4	4	4	2	4	1	5	3	4	5	3	5	1	2	1	4	2	1	4	2	4	4	2	4	5	2	5	4	2	4
47	4	3	3	5	5	5	5	5	5	5	4	4	4	4	4	4	4	4	4	4	4	4	4	4	4	3	3	4	3	3	4	3	3	4	3	3
48	4	4	4	4	4	4	4	4	4	4	4	4	4	4	4	4	4	4	4	4	4	4	4	4	4	4	4	4	4	4	4	4	4	4	4	4
49	4	4	4	4	4	4	4	3	4	4	3	4	4	4	4	4	4	4	4	3	3	4	4	4	4	4	4	4	4	4	4	4	4	4	4	4
50	5	3	4	5	5	5	5	4	5	4	3	4	4	2	4	3	3	3	4	2	4	4	2	4	4	1	5	5	1	5	4	1	4	4	2	4
51	4	3	3	4	4	4	4	3	3	4	3	3	3	3	3	4	3	3	3	3	3	3	3	3	4	2	3	4	3	3	2	2	3	3	2	3
52	5	5	5	5	5	5	5	5	5	5	5	5	5	5	5	5	5	5	4	4	4	5	5	5	5	5	5	5	5	5	5	5	5	5	5	5
53	5	5	5	5	5	5	5	5	5	5	5	5	5	5	5	5	5	5	5	5	5	5	5	5	5	5	5	5	5	5	5	5	5	5	5	5
54	4	4	4	4	4	4	4	4	4	4	4	4	4	4	4	4	4	5	5	4	4	4	5	4	5	4	4	4	5	4	4	4	3	5	4	4
55	4	2	3	4	2	3	3	3	3	3	2	3	3	1	3	3	2	2	3	3	3	3	1	2	4	1	3	3	1	2	3	1	2	3	1	2
56	4	4	4	5	5	5	5	5	5	4	4	4	5	5	5	5	5	5	4	3	3	5	5	5	5	5	5	5	5	5	4	3	2	5	5	5
57	3	3	3	3	3	3	4	4	4	4	4	4	4	4	4	4	4	4	4	4	4	4	4	4	3	3	3	4	4	4	4	4	4	4	4	4
58	4	3	4	4	3	4	4	3	4	3	3	3	3	3	3	4	3	4	4	3	4	4	2	4	5	2	4	5	2	4	4	2	4	4	2	4
59	4	4	4	5	2	2	5	1	1	5	4	4	5	2	3	5	2	3	4	3	3	4	2	3	5	1	2	5	1	2	5	1	2	5	1	2
60	4	4	4	4	4	4	4	4	4	4	4	4	4	4	4	4	4	4	4	4	4	4	4	4	4	4	4	4	4	4	4	4	4	4	4	4
61	5	5	5	5	4	5	5	4	4	5	5	5	5	5	5	5	5	5	5	5	5	5	5	5	5	5	5	5	5	5	5	5	5	5	5	5
62	4	4	4	5	5	5	4	4	5	3	3	3	4	4	4	5	5	5	4	3	3	4	3	3	4	4	4	4	3	3	5	4	4	3	3	3
63	5	5	4	5	4	5	3	4	4	3	5	4	2	5	5	5	4	5	5	4	3	5	4	4	4	4	4	5	4	3	5	4	5	5	5	5
64	5	4	5	5	4	5	5	4	5	5	4	5	4	3	4	4	3	4	5	4	5	5	4	5	3	3	4	5	4	5	5	3	4	5	3	4
65	4	4	3	4	4	3	4	4	5	3	5	5	4	5	5	5	5	4	5	5	5	3	4	5	5	5	5	4	4	4	4	4	4	5	3	5
66	3	3	3	5	4	5	4	4	4	3	3	3	4	2	4	4	3	4	4	4	4	4	1	4	4	3	3	4	3	3	4	1	2	5	1	3
67	3	3	3	3	3	3	3	3	3	3	3	3	3	3	3	3	3	3	3	3	3	3	3	3	3	3	3	3	3	3	3	3	3	3	3	3
68	4	4	4	4	4	4	5	4	4	4	4	4	4	4	4	4	4	4	4	4	4	4	4	4	4	4	4	4	4	4	4	4	4	4	4	4
69	4	3	4	4	3	3	4	4	4	4	3	3	4	2	3	3	2	2	4	3	3	4	3	4	4	2	3	4	3	3	3	3	3	4	3	3
70	3	3	3	3	3	3	2	3	3	3	3	3	3	3	4	3	3	3	3	3	3	3	3	3	2	3	3	3	3	3	3	3	3	2	3	3
71	4	4	2	4	2	4	4	3	4	4	2	4	4	2	4	4	2	4	4	5	4	4	2	4	4	2	4	4	2	4	5	2	4	4	4	4
72	4	3	3	4	3	3	4	4	4	3	3	3	4	3	3	4	3	3	4	3	3	4	3	3	4	3	3	4	3	3	4	3	3	4	3	3
73	4	4	4	4	4	4	3	3	3	4	4	4	5	5	5	5	5	5	3	3	3	4	4	4	4	4	4	4	4	4	4	4	4	4	4	4
74	4	4	4	5	4	4	4	3	4	4	4	4	4	5	5	4	5	5	4	5	5	5	4	5	4	5	5	5	5	5	5	5	5	4	4	5
75	3	4	4	3	3	3	4	4	4	4	4	4	4	4	4	4	4	4	3	3	3	3	3	3	3	3	3	3	3	3	3	3	3	3	3	3
76	4	4	4	4	4	4	4	4	4	3	3	3	3	3	3	3	3	3	3	3	3	3	3	3	2	2	2	2	2	2	2	2	2	3	3	3
77	4	4	4	4	4	4	4	4	4	4	4	4	5	5	5	4	4	4	4	4	4	5	5	5	4	4	4	4	4	4	4	4	4	4	4	4
78	4	4	4	5	5	5	5	5	5	4	4	4	4	4	4	4	4	4	4	4	4	3	3	3	4	4	4	4	4	4	4	4	4	4	4	4
79	4	4	2	5	4	4	5	4	5	5	5	5	4	3	3	4	3	2	3	2	2	4	3	3	4	3	4	4	3	4	4	3	4	4	3	4
80	4	4	4	2	2	2	3	3	3	4	4	4	4	4	4	4	4	4	4	4	4	4	4	4	4	4	4	3	3	3	4	4	4	4	4	4
81	5	4	5	5	3	5	4	2	4	4	3	4	4	2	4	4	2	4	4	3	4	3	2	3	3	2	3	3	2	3	5	3	5	5	3	5
82	5	4	4	5	5	4	4	5	4	4	5	5	4	4	5	4	5	5	5	5	4	4	4	4	4	5	4	5	5	5	5	5	5	4	5	4
83	4	4	4	4	4	4	4	4	4	4	4	4	4	4	4	4	4	4	4	4	4	4	4	4	4	4	4	4	4	4	4	4	4	4	4	4
84	5	4	5	5	5	5	5	4	5	5	5	5	5	4	5	5	5	4	5	4	5	5	4	5	5	5	5	5	5	5	5	5	5	5	5	5
85	4	4	4	4	4	4	5	5	4	4	4	4	4	4	4	4	4	5	4	4	3	4	4	4	4	5	4	4	4	4	4	4	5	4	4	5
86	4	4	3	4	4	3	3	5	5	4	5	5	5	5	5	3	4	3	4	4	3	4	5	5	4	4	4	4	4	4	5	3	3	5	3	3
87	4	4	4	5	5	5	4	4	4	5	4	5	4	5	4	4	4	5	4	4	4	4	5	5	4	5	5	4	5	5	4	5	5	5	5	5
88	4	3	3	4	3	3	4	3	3	4	3	3	4	3	3	4	3	3	4	3	3	4	3	3	4	3	3	4	3	3	4	3	3	4	3	3
89	4	3	3	3	4	4	3	4	4	4	4	4	3	4	4	4	3	3	4	3	4	3	3	4	3	3	3	4	4	4	4	4	3	3	4	4
90	5	5	5	5	5	5	5	5	5	5	5	5	5	5	5	5	5	5	5	5	5	5	5	5	5	5	5	5	5	5	5	5	5	5	5	5
91	5	5	5	5	5	5	5	5	5	5	5	5	5	5	5	5	5	5	5	5	5	5	5	5	5	5	5	5	5	5	5	5	5	5	5	5
92	5	5	5	5	5	5	5	5	5	5	5	5	5	5	5	3	3	3	5	5	5	5	5	5	5	5	5	5	5	5	5	5	5	5	5	5
93	5	4	5	5	4	5	5	4	5	4	4	4	5	4	5	4	4	4	5	2	4	5	2	3	5	1	3	4	3	4	5	2	3	5	3	4
94	5	5	5	5	5	5	5	5	5	5	5	5	5	5	5	5	5	5	5	5	5	5	5	5	5	5	5	5	5	5	4	5	5	5	5	5
95	5	4	4	5	4	4	5	4	4	5	4	4	5	4	4	5	4	4	5	4	4	5	4	4	5	4	4	5	4	4	5	4	4	5	4	4
96	5	4	4	5	4	4	5	4	4	3	3	3	4	4	4	4	4	4	5	1	1	5	1	1	4	1	1	4	1	1	4	1	1	4	1	1
97	4	4	3	4	4	4	4	4	4	4	4	4	5	5	5	3	3	3	4	4	3	4	4	2	4	4	4	3	3	3	2	3	3	2	2	2
98	5	5	5	5	5	5	5	5	5	5	5	5	5	5	5	5	4	5	5	5	5	5	5	5	5	4	5	5	5	5	5	5	5	5	5	5
99	4	4	4	4	4	4	4	4	4	4	4	4	4	4	4	4	4	4	3	4	4	4	3	4	3	4	4	4	4	4	4	4	4	4	4	4
100	4	4	4	4	4	4	5	5	5	3	3	3	4	4	4	3	3	3	3	3	3	3	3	3	3	3	3	3	3	3	4	4	4	2	2	2
